# Supplementary material for: Ellagic Acid Attenuates Gentamicin Nephrotoxicity by Integrated Modulation of ER Stress-Associated Apoptosis-Autophagy Crosstalk and Attenuation of Nrf2/HO-1 Signaling
Source: Biomedicines. 2026 Jun 19;14(6):1385. doi: 10.3390/biomedicines14061385 (PMC13296924; doi:10.3390/biomedicines14061385)
Supplement: Supplementary file 1 [file biomedicines-14-01385-s001.zip]

Archive with 153 entries (105 files):
- biomedicines-4229880_Raw_Images_Figures_7-11.zipw folder/
- biomedicines-4229880_Raw_Images_Figures_7-11.zipw folder/6624109822729330434_63719530759489/
- biomedicines-4229880_Raw_Images_Figures_7-11.zipw folder/6624109822729330434_63719530759489/kidney/
- biomedicines-4229880_Raw_Images_Figures_7-11.zipw folder/6624109822729330434_63719530759489/kidney/Cortex/
- biomedicines-4229880_Raw_Images_Figures_7-11.zipw folder/6624109822729330434_63719530759489/kidney/Cortex/Control/
- biomedicines-4229880_Raw_Images_Figures_7-11.zipw folder/6624109822729330434_63719530759489/kidney/Cortex/Control/0000.bmp
- biomedicines-4229880_Raw_Images_Figures_7-11.zipw folder/6624109822729330434_63719530759489/kidney/Cortex/Control/0002.bmp
- biomedicines-4229880_Raw_Images_Figures_7-11.zipw folder/6624109822729330434_63719530759489/kidney/Cortex/Control/0006.bmp
- biomedicines-4229880_Raw_Images_Figures_7-11.zipw folder/6624109822729330434_63719530759489/kidney/Cortex/Control/0007.bmp
- biomedicines-4229880_Raw_Images_Figures_7-11.zipw folder/6624109822729330434_63719530759489/kidney/Cortex/Ella/
- biomedicines-4229880_Raw_Images_Figures_7-11.zipw folder/6624109822729330434_63719530759489/kidney/Cortex/Ella Genta/
- biomedicines-4229880_Raw_Images_Figures_7-11.zipw folder/6624109822729330434_63719530759489/kidney/Cortex/Ella Genta/0000.bmp
- biomedicines-4229880_Raw_Images_Figures_7-11.zipw folder/6624109822729330434_63719530759489/kidney/Cortex/Ella Genta/0002.bmp
- biomedicines-4229880_Raw_Images_Figures_7-11.zipw folder/6624109822729330434_63719530759489/kidney/Cortex/Ella Genta/0004.bmp
- biomedicines-4229880_Raw_Images_Figures_7-11.zipw folder/6624109822729330434_63719530759489/kidney/Cortex/Ella Genta/0005.bmp
- biomedicines-4229880_Raw_Images_Figures_7-11.zipw folder/6624109822729330434_63719530759489/kidney/Cortex/Ella/0000.bmp
- biomedicines-4229880_Raw_Images_Figures_7-11.zipw folder/6624109822729330434_63719530759489/kidney/Cortex/Ella/0002.bmp
- biomedicines-4229880_Raw_Images_Figures_7-11.zipw folder/6624109822729330434_63719530759489/kidney/Cortex/Ella/00200.bmp
- biomedicines-4229880_Raw_Images_Figures_7-11.zipw folder/6624109822729330434_63719530759489/kidney/Cortex/Ella/00201.bmp
- biomedicines-4229880_Raw_Images_Figures_7-11.zipw folder/6624109822729330434_63719530759489/kidney/Cortex/Genta/
- biomedicines-4229880_Raw_Images_Figures_7-11.zipw folder/6624109822729330434_63719530759489/kidney/Cortex/Genta/0002.bmp
- biomedicines-4229880_Raw_Images_Figures_7-11.zipw folder/6624109822729330434_63719530759489/kidney/Cortex/Genta/c  1 he.bmp
- biomedicines-4229880_Raw_Images_Figures_7-11.zipw folder/6624109822729330434_63719530759489/kidney/Cortex/Genta/c 10x he.bmp
- biomedicines-4229880_Raw_Images_Figures_7-11.zipw folder/6624109822729330434_63719530759489/kidney/Cortex/Genta/c 10x mt.bmp
- biomedicines-4229880_Raw_Images_Figures_7-11.zipw folder/6624109822729330434_63719530759489/kidney/Medulla/
- biomedicines-4229880_Raw_Images_Figures_7-11.zipw folder/6624109822729330434_63719530759489/kidney/Medulla/Cont/
- biomedicines-4229880_Raw_Images_Figures_7-11.zipw folder/6624109822729330434_63719530759489/kidney/Medulla/Cont/0004.bmp
- biomedicines-4229880_Raw_Images_Figures_7-11.zipw folder/6624109822729330434_63719530759489/kidney/Medulla/Cont/0005.bmp
- biomedicines-4229880_Raw_Images_Figures_7-11.zipw folder/6624109822729330434_63719530759489/kidney/Medulla/Cont/0006.bmp
- biomedicines-4229880_Raw_Images_Figures_7-11.zipw folder/6624109822729330434_63719530759489/kidney/Medulla/Cont/0007.bmp
- biomedicines-4229880_Raw_Images_Figures_7-11.zipw folder/6624109822729330434_63719530759489/kidney/Medulla/Ella/
- biomedicines-4229880_Raw_Images_Figures_7-11.zipw folder/6624109822729330434_63719530759489/kidney/Medulla/Ella Genta/
- biomedicines-4229880_Raw_Images_Figures_7-11.zipw folder/6624109822729330434_63719530759489/kidney/Medulla/Ella Genta/0000.bmp
- biomedicines-4229880_Raw_Images_Figures_7-11.zipw folder/6624109822729330434_63719530759489/kidney/Medulla/Ella Genta/0001.bmp
- biomedicines-4229880_Raw_Images_Figures_7-11.zipw folder/6624109822729330434_63719530759489/kidney/Medulla/Ella Genta/0002.bmp
- biomedicines-4229880_Raw_Images_Figures_7-11.zipw folder/6624109822729330434_63719530759489/kidney/Medulla/Ella Genta/0003.bmp
- biomedicines-4229880_Raw_Images_Figures_7-11.zipw folder/6624109822729330434_63719530759489/kidney/Medulla/Ella/0011.bmp
- biomedicines-4229880_Raw_Images_Figures_7-11.zipw folder/6624109822729330434_63719530759489/kidney/Medulla/Ella/0012.bmp
- biomedicines-4229880_Raw_Images_Figures_7-11.zipw folder/6624109822729330434_63719530759489/kidney/Medulla/Ella/0013.bmp
- biomedicines-4229880_Raw_Images_Figures_7-11.zipw folder/6624109822729330434_63719530759489/kidney/Medulla/Ella/0014.bmp
- biomedicines-4229880_Raw_Images_Figures_7-11.zipw folder/6624109822729330434_63719530759489/kidney/Medulla/Genta/
- biomedicines-4229880_Raw_Images_Figures_7-11.zipw folder/6624109822729330434_63719530759489/kidney/Medulla/Genta/0012.bmp
- biomedicines-4229880_Raw_Images_Figures_7-11.zipw folder/6624109822729330434_63719530759489/kidney/Medulla/Genta/0013.bmp
- biomedicines-4229880_Raw_Images_Figures_7-11.zipw folder/6624109822729330434_63719530759489/kidney/Medulla/Genta/0014.bmp
- biomedicines-4229880_Raw_Images_Figures_7-11.zipw folder/6624109822729330434_63719530759489/kidney/Medulla/Genta/0016.bmp
- biomedicines-4229880_Raw_Images_Figures_7-11.zipw folder/Original microscopy imgesRaw immunofluorescence results of Figures 7, 8, and 9 of the article/
- biomedicines-4229880_Raw_Images_Figures_7-11.zipw folder/Original microscopy imgesRaw immunofluorescence results of Figures 7, 8, and 9 of the article/KIM1/
- biomedicines-4229880_Raw_Images_Figures_7-11.zipw folder/Original microscopy imgesRaw immunofluorescence results of Figures 7, 8, and 9 of the article/KIM1/Control/
- biomedicines-4229880_Raw_Images_Figures_7-11.zipw folder/Original microscopy imgesRaw immunofluorescence results of Figures 7, 8, and 9 of the article/KIM1/Control/1/
- biomedicines-4229880_Raw_Images_Figures_7-11.zipw folder/Original microscopy imgesRaw immunofluorescence results of Figures 7, 8, and 9 of the article/KIM1/Control/1/1.tif
- biomedicines-4229880_Raw_Images_Figures_7-11.zipw folder/Original microscopy imgesRaw immunofluorescence results of Figures 7, 8, and 9 of the article/KIM1/Control/1/2.tif
- biomedicines-4229880_Raw_Images_Figures_7-11.zipw folder/Original microscopy imgesRaw immunofluorescence results of Figures 7, 8, and 9 of the article/KIM1/Control/1/3.tif
- biomedicines-4229880_Raw_Images_Figures_7-11.zipw folder/Original microscopy imgesRaw immunofluorescence results of Figures 7, 8, and 9 of the article/KIM1/Control/2/
- biomedicines-4229880_Raw_Images_Figures_7-11.zipw folder/Original microscopy imgesRaw immunofluorescence results of Figures 7, 8, and 9 of the article/KIM1/Control/2/1.tif
- biomedicines-4229880_Raw_Images_Figures_7-11.zipw folder/Original microscopy imgesRaw immunofluorescence results of Figures 7, 8, and 9 of the article/KIM1/Control/2/2.tif
- biomedicines-4229880_Raw_Images_Figures_7-11.zipw folder/Original microscopy imgesRaw immunofluorescence results of Figures 7, 8, and 9 of the article/KIM1/Control/2/3.tif
- biomedicines-4229880_Raw_Images_Figures_7-11.zipw folder/Original microscopy imgesRaw immunofluorescence results of Figures 7, 8, and 9 of the article/KIM1/Control/3/
- biomedicines-4229880_Raw_Images_Figures_7-11.zipw folder/Original microscopy imgesRaw immunofluorescence results of Figures 7, 8, and 9 of the article/KIM1/Control/3/1.tif
- biomedicines-4229880_Raw_Images_Figures_7-11.zipw folder/Original microscopy imgesRaw immunofluorescence results of Figures 7, 8, and 9 of the article/KIM1/Control/3/2.tif
- biomedicines-4229880_Raw_Images_Figures_7-11.zipw folder/Original microscopy imgesRaw immunofluorescence results of Figures 7, 8, and 9 of the article/KIM1/Control/3/3.tif
- biomedicines-4229880_Raw_Images_Figures_7-11.zipw folder/Original microscopy imgesRaw immunofluorescence results of Figures 7, 8, and 9 of the article/KIM1/Ellagic acid/
- biomedicines-4229880_Raw_Images_Figures_7-11.zipw folder/Original microscopy imgesRaw immunofluorescence results of Figures 7, 8, and 9 of the article/KIM1/Ellagic acid/1/
- biomedicines-4229880_Raw_Images_Figures_7-11.zipw folder/Original microscopy imgesRaw immunofluorescence results of Figures 7, 8, and 9 of the article/KIM1/Ellagic acid/1/1.tif
- biomedicines-4229880_Raw_Images_Figures_7-11.zipw folder/Original microscopy imgesRaw immunofluorescence results of Figures 7, 8, and 9 of the article/KIM1/Ellagic acid/1/2.tif
- biomedicines-4229880_Raw_Images_Figures_7-11.zipw folder/Original microscopy imgesRaw immunofluorescence results of Figures 7, 8, and 9 of the article/KIM1/Ellagic acid/1/3.tif
- biomedicines-4229880_Raw_Images_Figures_7-11.zipw folder/Original microscopy imgesRaw immunofluorescence results of Figures 7, 8, and 9 of the article/KIM1/Ellagic acid/2/
- biomedicines-4229880_Raw_Images_Figures_7-11.zipw folder/Original microscopy imgesRaw immunofluorescence results of Figures 7, 8, and 9 of the article/KIM1/Ellagic acid/2/1.tif
- biomedicines-4229880_Raw_Images_Figures_7-11.zipw folder/Original microscopy imgesRaw immunofluorescence results of Figures 7, 8, and 9 of the article/KIM1/Ellagic acid/2/2.tif
- biomedicines-4229880_Raw_Images_Figures_7-11.zipw folder/Original microscopy imgesRaw immunofluorescence results of Figures 7, 8, and 9 of the article/KIM1/Ellagic acid/2/3.tif
- biomedicines-4229880_Raw_Images_Figures_7-11.zipw folder/Original microscopy imgesRaw immunofluorescence results of Figures 7, 8, and 9 of the article/KIM1/Ellagic acid/3/
- biomedicines-4229880_Raw_Images_Figures_7-11.zipw folder/Original microscopy imgesRaw immunofluorescence results of Figures 7, 8, and 9 of the article/KIM1/Ellagic acid/3/1.tif
- biomedicines-4229880_Raw_Images_Figures_7-11.zipw folder/Original microscopy imgesRaw immunofluorescence results of Figures 7, 8, and 9 of the article/KIM1/Ellagic acid/3/2.tif
- biomedicines-4229880_Raw_Images_Figures_7-11.zipw folder/Original microscopy imgesRaw immunofluorescence results of Figures 7, 8, and 9 of the article/KIM1/Ellagic acid/3/3.tif
- biomedicines-4229880_Raw_Images_Figures_7-11.zipw folder/Original microscopy imgesRaw immunofluorescence results of Figures 7, 8, and 9 of the article/KIM1/Genta+Ellagic acid/
- biomedicines-4229880_Raw_Images_Figures_7-11.zipw folder/Original microscopy imgesRaw immunofluorescence results of Figures 7, 8, and 9 of the article/KIM1/Genta+Ellagic acid/1/
- biomedicines-4229880_Raw_Images_Figures_7-11.zipw folder/Original microscopy imgesRaw immunofluorescence results of Figures 7, 8, and 9 of the article/KIM1/Genta+Ellagic acid/1/1.tif
- biomedicines-4229880_Raw_Images_Figures_7-11.zipw folder/Original microscopy imgesRaw immunofluorescence results of Figures 7, 8, and 9 of the article/KIM1/Genta+Ellagic acid/1/2.tif
- biomedicines-4229880_Raw_Images_Figures_7-11.zipw folder/Original microscopy imgesRaw immunofluorescence results of Figures 7, 8, and 9 of the article/KIM1/Genta+Ellagic acid/1/3.tif
- biomedicines-4229880_Raw_Images_Figures_7-11.zipw folder/Original microscopy imgesRaw immunofluorescence results of Figures 7, 8, and 9 of the article/KIM1/Genta+Ellagic acid/2/
- biomedicines-4229880_Raw_Images_Figures_7-11.zipw folder/Original microscopy imgesRaw immunofluorescence results of Figures 7, 8, and 9 of the article/KIM1/Genta+Ellagic acid/2/1.tif
- biomedicines-4229880_Raw_Images_Figures_7-11.zipw folder/Original microscopy imgesRaw immunofluorescence results of Figures 7, 8, and 9 of the article/KIM1/Genta+Ellagic acid/2/2.tif
- biomedicines-4229880_Raw_Images_Figures_7-11.zipw folder/Original microscopy imgesRaw immunofluorescence results of Figures 7, 8, and 9 of the article/KIM1/Genta+Ellagic acid/2/3.tif
- biomedicines-4229880_Raw_Images_Figures_7-11.zipw folder/Original microscopy imgesRaw immunofluorescence results of Figures 7, 8, and 9 of the article/KIM1/Genta+Ellagic acid/3/
- biomedicines-4229880_Raw_Images_Figures_7-11.zipw folder/Original microscopy imgesRaw immunofluorescence results of Figures 7, 8, and 9 of the article/KIM1/Genta+Ellagic acid/3/1.tif
- biomedicines-4229880_Raw_Images_Figures_7-11.zipw folder/Original microscopy imgesRaw immunofluorescence results of Figures 7, 8, and 9 of the article/KIM1/Genta+Ellagic acid/3/2.tif
- biomedicines-4229880_Raw_Images_Figures_7-11.zipw folder/Original microscopy imgesRaw immunofluorescence results of Figures 7, 8, and 9 of the article/KIM1/Genta+Ellagic acid/3/3.tif
- biomedicines-4229880_Raw_Images_Figures_7-11.zipw folder/Original microscopy imgesRaw immunofluorescence results of Figures 7, 8, and 9 of the article/KIM1/Gentamicin/
- biomedicines-4229880_Raw_Images_Figures_7-11.zipw folder/Original microscopy imgesRaw immunofluorescence results of Figures 7, 8, and 9 of the article/KIM1/Gentamicin/1/
- biomedicines-4229880_Raw_Images_Figures_7-11.zipw folder/Original microscopy imgesRaw immunofluorescence results of Figures 7, 8, and 9 of the article/KIM1/Gentamicin/1/1.tif
- biomedicines-4229880_Raw_Images_Figures_7-11.zipw folder/Original microscopy imgesRaw immunofluorescence results of Figures 7, 8, and 9 of the article/KIM1/Gentamicin/1/2.tif
- biomedicines-4229880_Raw_Images_Figures_7-11.zipw folder/Original microscopy imgesRaw immunofluorescence results of Figures 7, 8, and 9 of the article/KIM1/Gentamicin/1/3.tif
- biomedicines-4229880_Raw_Images_Figures_7-11.zipw folder/Original microscopy imgesRaw immunofluorescence results of Figures 7, 8, and 9 of the article/KIM1/Gentamicin/2/
- biomedicines-4229880_Raw_Images_Figures_7-11.zipw folder/Original microscopy imgesRaw immunofluorescence results of Figures 7, 8, and 9 of the article/KIM1/Gentamicin/2/1.tif
- biomedicines-4229880_Raw_Images_Figures_7-11.zipw folder/Original microscopy imgesRaw immunofluorescence results of Figures 7, 8, and 9 of the article/KIM1/Gentamicin/2/2.tif
- biomedicines-4229880_Raw_Images_Figures_7-11.zipw folder/Original microscopy imgesRaw immunofluorescence results of Figures 7, 8, and 9 of the article/KIM1/Gentamicin/2/3.tif
- biomedicines-4229880_Raw_Images_Figures_7-11.zipw folder/Original microscopy imgesRaw immunofluorescence results of Figures 7, 8, and 9 of the article/KIM1/Gentamicin/3/
- biomedicines-4229880_Raw_Images_Figures_7-11.zipw folder/Original microscopy imgesRaw immunofluorescence results of Figures 7, 8, and 9 of the article/KIM1/Gentamicin/3/1.tif
- biomedicines-4229880_Raw_Images_Figures_7-11.zipw folder/Original microscopy imgesRaw immunofluorescence results of Figures 7, 8, and 9 of the article/KIM1/Gentamicin/3/2.tif
- biomedicines-4229880_Raw_Images_Figures_7-11.zipw folder/Original microscopy imgesRaw immunofluorescence results of Figures 7, 8, and 9 of the article/KIM1/Gentamicin/3/3.tif
- biomedicines-4229880_Raw_Images_Figures_7-11.zipw folder/Original microscopy imgesRaw immunofluorescence results of Figures 7, 8, and 9 of the article/LC3A/
- biomedicines-4229880_Raw_Images_Figures_7-11.zipw folder/Original microscopy imgesRaw immunofluorescence results of Figures 7, 8, and 9 of the article/LC3A/Control/
- biomedicines-4229880_Raw_Images_Figures_7-11.zipw folder/Original microscopy imgesRaw immunofluorescence results of Figures 7, 8, and 9 of the article/LC3A/Control/1/
- biomedicines-4229880_Raw_Images_Figures_7-11.zipw folder/Original microscopy imgesRaw immunofluorescence results of Figures 7, 8, and 9 of the article/LC3A/Control/1/1.tif
- biomedicines-4229880_Raw_Images_Figures_7-11.zipw folder/Original microscopy imgesRaw immunofluorescence results of Figures 7, 8, and 9 of the article/LC3A/Control/1/2.tif
- biomedicines-4229880_Raw_Images_Figures_7-11.zipw folder/Original microscopy imgesRaw immunofluorescence results of Figures 7, 8, and 9 of the article/LC3A/Control/1/3.tif
- biomedicines-4229880_Raw_Images_Figures_7-11.zipw folder/Original microscopy imgesRaw immunofluorescence results of Figures 7, 8, and 9 of the article/LC3A/Control/2/
- biomedicines-4229880_Raw_Images_Figures_7-11.zipw folder/Original microscopy imgesRaw immunofluorescence results of Figures 7, 8, and 9 of the article/LC3A/Control/2/1.tif
- biomedicines-4229880_Raw_Images_Figures_7-11.zipw folder/Original microscopy imgesRaw immunofluorescence results of Figures 7, 8, and 9 of the article/LC3A/Control/2/2.tif
- biomedicines-4229880_Raw_Images_Figures_7-11.zipw folder/Original microscopy imgesRaw immunofluorescence results of Figures 7, 8, and 9 of the article/LC3A/Control/2/3.tif
- biomedicines-4229880_Raw_Images_Figures_7-11.zipw folder/Original microscopy imgesRaw immunofluorescence results of Figures 7, 8, and 9 of the article/LC3A/Control/3/
- biomedicines-4229880_Raw_Images_Figures_7-11.zipw folder/Original microscopy imgesRaw immunofluorescence results of Figures 7, 8, and 9 of the article/LC3A/Control/3/1.tif
- biomedicines-4229880_Raw_Images_Figures_7-11.zipw folder/Original microscopy imgesRaw immunofluorescence results of Figures 7, 8, and 9 of the article/LC3A/Control/3/2.tif
- biomedicines-4229880_Raw_Images_Figures_7-11.zipw folder/Original microscopy imgesRaw immunofluorescence results of Figures 7, 8, and 9 of the article/LC3A/Control/3/3.tif
- biomedicines-4229880_Raw_Images_Figures_7-11.zipw folder/Original microscopy imgesRaw immunofluorescence results of Figures 7, 8, and 9 of the article/LC3A/Ellagic acid/
- biomedicines-4229880_Raw_Images_Figures_7-11.zipw folder/Original microscopy imgesRaw immunofluorescence results of Figures 7, 8, and 9 of the article/LC3A/Ellagic acid/1/
- biomedicines-4229880_Raw_Images_Figures_7-11.zipw folder/Original microscopy imgesRaw immunofluorescence results of Figures 7, 8, and 9 of the article/LC3A/Ellagic acid/1/1.tif
- biomedicines-4229880_Raw_Images_Figures_7-11.zipw folder/Original microscopy imgesRaw immunofluorescence results of Figures 7, 8, and 9 of the article/LC3A/Ellagic acid/1/2.tif
- biomedicines-4229880_Raw_Images_Figures_7-11.zipw folder/Original microscopy imgesRaw immunofluorescence results of Figures 7, 8, and 9 of the article/LC3A/Ellagic acid/1/3.tif
- biomedicines-4229880_Raw_Images_Figures_7-11.zipw folder/Original microscopy imgesRaw immunofluorescence results of Figures 7, 8, and 9 of the article/LC3A/Ellagic acid/2/
- biomedicines-4229880_Raw_Images_Figures_7-11.zipw folder/Original microscopy imgesRaw immunofluorescence results of Figures 7, 8, and 9 of the article/LC3A/Ellagic acid/2/1.tif
- biomedicines-4229880_Raw_Images_Figures_7-11.zipw folder/Original microscopy imgesRaw immunofluorescence results of Figures 7, 8, and 9 of the article/LC3A/Ellagic acid/2/2.tif
- biomedicines-4229880_Raw_Images_Figures_7-11.zipw folder/Original microscopy imgesRaw immunofluorescence results of Figures 7, 8, and 9 of the article/LC3A/Ellagic acid/2/3.tif
- biomedicines-4229880_Raw_Images_Figures_7-11.zipw folder/Original microscopy imgesRaw immunofluorescence results of Figures 7, 8, and 9 of the article/LC3A/Ellagic acid/3/
- biomedicines-4229880_Raw_Images_Figures_7-11.zipw folder/Original microscopy imgesRaw immunofluorescence results of Figures 7, 8, and 9 of the article/LC3A/Ellagic acid/3/1.tif
- biomedicines-4229880_Raw_Images_Figures_7-11.zipw folder/Original microscopy imgesRaw immunofluorescence results of Figures 7, 8, and 9 of the article/LC3A/Ellagic acid/3/2.tif
- biomedicines-4229880_Raw_Images_Figures_7-11.zipw folder/Original microscopy imgesRaw immunofluorescence results of Figures 7, 8, and 9 of the article/LC3A/Ellagic acid/3/3.tif
- biomedicines-4229880_Raw_Images_Figures_7-11.zipw folder/Original microscopy imgesRaw immunofluorescence results of Figures 7, 8, and 9 of the article/LC3A/Genta+Ellagic acid/
- biomedicines-4229880_Raw_Images_Figures_7-11.zipw folder/Original microscopy imgesRaw immunofluorescence results of Figures 7, 8, and 9 of the article/LC3A/Genta+Ellagic acid/1/
- biomedicines-4229880_Raw_Images_Figures_7-11.zipw folder/Original microscopy imgesRaw immunofluorescence results of Figures 7, 8, and 9 of the article/LC3A/Genta+Ellagic acid/1/1.tif
- biomedicines-4229880_Raw_Images_Figures_7-11.zipw folder/Original microscopy imgesRaw immunofluorescence results of Figures 7, 8, and 9 of the article/LC3A/Genta+Ellagic acid/1/2.tif
- biomedicines-4229880_Raw_Images_Figures_7-11.zipw folder/Original microscopy imgesRaw immunofluorescence results of Figures 7, 8, and 9 of the article/LC3A/Genta+Ellagic acid/1/3.tif
- biomedicines-4229880_Raw_Images_Figures_7-11.zipw folder/Original microscopy imgesRaw immunofluorescence results of Figures 7, 8, and 9 of the article/LC3A/Genta+Ellagic acid/2/
- biomedicines-4229880_Raw_Images_Figures_7-11.zipw folder/Original microscopy imgesRaw immunofluorescence results of Figures 7, 8, and 9 of the article/LC3A/Genta+Ellagic acid/2/1.tif
- biomedicines-4229880_Raw_Images_Figures_7-11.zipw folder/Original microscopy imgesRaw immunofluorescence results of Figures 7, 8, and 9 of the article/LC3A/Genta+Ellagic acid/2/2.tif
- biomedicines-4229880_Raw_Images_Figures_7-11.zipw folder/Original microscopy imgesRaw immunofluorescence results of Figures 7, 8, and 9 of the article/LC3A/Genta+Ellagic acid/2/3.tif
- biomedicines-4229880_Raw_Images_Figures_7-11.zipw folder/Original microscopy imgesRaw immunofluorescence results of Figures 7, 8, and 9 of the article/LC3A/Genta+Ellagic acid/3/
- biomedicines-4229880_Raw_Images_Figures_7-11.zipw folder/Original microscopy imgesRaw immunofluorescence results of Figures 7, 8, and 9 of the article/LC3A/Genta+Ellagic acid/3/1.tif
- biomedicines-4229880_Raw_Images_Figures_7-11.zipw folder/Original microscopy imgesRaw immunofluorescence results of Figures 7, 8, and 9 of the article/LC3A/Genta+Ellagic acid/3/2.tif
- biomedicines-4229880_Raw_Images_Figures_7-11.zipw folder/Original microscopy imgesRaw immunofluorescence results of Figures 7, 8, and 9 of the article/LC3A/Genta+Ellagic acid/3/3.tif
- biomedicines-4229880_Raw_Images_Figures_7-11.zipw folder/Original microscopy imgesRaw immunofluorescence results of Figures 7, 8, and 9 of the article/LC3A/Gentamicin/
- biomedicines-4229880_Raw_Images_Figures_7-11.zipw folder/Original microscopy imgesRaw immunofluorescence results of Figures 7, 8, and 9 of the article/LC3A/Gentamicin/1/
- biomedicines-4229880_Raw_Images_Figures_7-11.zipw folder/Original microscopy imgesRaw immunofluorescence results of Figures 7, 8, and 9 of the article/LC3A/Gentamicin/1/1.tif
- biomedicines-4229880_Raw_Images_Figures_7-11.zipw folder/Original microscopy imgesRaw immunofluorescence results of Figures 7, 8, and 9 of the article/LC3A/Gentamicin/1/2.tif
- biomedicines-4229880_Raw_Images_Figures_7-11.zipw folder/Original microscopy imgesRaw immunofluorescence results of Figures 7, 8, and 9 of the article/LC3A/Gentamicin/1/3.tif
- biomedicines-4229880_Raw_Images_Figures_7-11.zipw folder/Original microscopy imgesRaw immunofluorescence results of Figures 7, 8, and 9 of the article/LC3A/Gentamicin/2/
- biomedicines-4229880_Raw_Images_Figures_7-11.zipw folder/Original microscopy imgesRaw immunofluorescence results of Figures 7, 8, and 9 of the article/LC3A/Gentamicin/2/1.tif
- biomedicines-4229880_Raw_Images_Figures_7-11.zipw folder/Original microscopy imgesRaw immunofluorescence results of Figures 7, 8, and 9 of the article/LC3A/Gentamicin/2/2.tif
- biomedicines-4229880_Raw_Images_Figures_7-11.zipw folder/Original microscopy imgesRaw immunofluorescence results of Figures 7, 8, and 9 of the article/LC3A/Gentamicin/2/3.tif
- biomedicines-4229880_Raw_Images_Figures_7-11.zipw folder/Original microscopy imgesRaw immunofluorescence results of Figures 7, 8, and 9 of the article/LC3A/Gentamicin/3/
- biomedicines-4229880_Raw_Images_Figures_7-11.zipw folder/Original microscopy imgesRaw immunofluorescence results of Figures 7, 8, and 9 of the article/LC3A/Gentamicin/3/1.tif
- biomedicines-4229880_Raw_Images_Figures_7-11.zipw folder/Original microscopy imgesRaw immunofluorescence results of Figures 7, 8, and 9 of the article/LC3A/Gentamicin/3/2.tif
- biomedicines-4229880_Raw_Images_Figures_7-11.zipw folder/Original microscopy imgesRaw immunofluorescence results of Figures 7, 8, and 9 of the article/LC3A/Gentamicin/3/3.tif
- biomedicines-4229880_Raw_Images_Figures_7-11.zipw folder/Protein Expression (IF) .Results.pptx
